# Supplementary material for: Cross-Species Analysis of Innate Immune Antagonism by Cytomegalovirus IE1 Protein
Source: Viruses. 2022 Jul 26;14(8):1626. doi: 10.3390/v14081626 (PMC9331606; doi:10.3390/v14081626)
Supplement: Supplementary file 1 [file viruses-14-01626-s001.zip]

Archive with 1 entries (1 files):
- viruses-1827512-supplementary.pdf
